# Supplementary material for: APOE ε4 Allele Dose and Time to Clinical Conversion from Mild Cognitive Impairment to Alzheimer’s Disease Dementia: An ADNI Survival Analysis
Source: Biomedicines. 2026 Jun 4;14(6):1280. doi: 10.3390/biomedicines14061280 (PMC13297606; doi:10.3390/biomedicines14061280)
Supplement: Supplementary file 1 [file biomedicines-14-01280-s001.zip]

Archive with 1 entries (1 files):
- biomedicines-4327896-supplementary.pdf
